# Supplementary material for: In silico Identification of Novel Toxin Homologs and Associated Mobile Genetic Elements in Clostridium perfringens
Source: Pathogens. 2019 Jan 29;8(1):16. doi: 10.3390/pathogens8010016 (PMC6471305; doi:10.3390/pathogens8010016)
Supplement: Supplementary file 1 [file pathogens-08-00016-s001.zip]

Archive with 1 entries (1 files):
- pathogens-419567-supplementary.xlsx
