# Supplementary material for: In silico Identification of Novel Toxin Homologs and Associated Mobile Genetic Elements in Clostridium perfringens
Source: Pathogens. 2019 Jan 29;8(1):16. doi: 10.3390/pathogens8010016 (PMC6471305; doi:10.3390/pathogens8010016)
Supplement: Supplementary file 1 [file pathogens-08-00016-s001.zip › pathogens-419567-supplementary.xlsx]

## Sheet: Sheet1
Isolate	Year	Host Organism	Disease	Country	Biosample Accession	toxinotype
0522A_28	2013	Human	N/A	USA	SAMN05509317	A
1207_CPER	2012	Human (Blood)	ICU patient	USA	SAMN03197169	A
2789STDY	2015	Human	Healthy Donor	United Kingdom	SAMEA3545297	A
96-7415	1996	Chicken	Necrotic enteritis	USA: Alabama	SAMN07326143	A
98-71718-2	2005	Chicken	Necrotic enteritis	Denmark	SAMN07326144	G
An185	2016	Chicken	Healthy	-	SAMN02604008	A
An68	2016	Chicken	Healthy	-	SAMN02436295	A
ATCC13124	1941	Human	Gas Gangrene	-	SAMN06473648	A
ATCC3626	1955	Lamb	Dysentery	-	SAMN06473746	B
BER-NE33	2006	Chicken	Necrotic enteritis	Australia	SAMN07326145	A
C1	2011	Chicken	Healthy	Denmark	SAMN05933485	A
C124	1997	Chicken	Necrotic enteritis	Denmark	SAMN05933500	G
C125	2000	Chicken	Necrotic enteritis	Denmark	SAMN05933501	G
C24	2001	Chicken	Necrotic enteritis	Denmark	SAMN05933489	G
C25	2000	Chicken	Necrotic enteritis	Denmark	SAMN05933490	A
C26	2000	Chicken	Necrotic enteritis	Denmark	SAMN05933491	G
C27	1997	Chicken	Necrotic enteritis	Denmark	SAMN05933492	A
C3	2001	Chicken	Healthy	Denmark	SAMN05933486	A?
C31	1998	Chicken	Necrotic enteritis	Denmark	SAMN05933493	G
C32	1998	Chicken	Necrotic enteritis	Denmark	SAMN05933494	A
C33	1998	Chicken	Necrotic enteritis	Denmark	SAMN05933495	G
C36	1998	Chicken	Necrotic enteritis	Denmark	SAMN05933496	G
C37	1999	Chicken	Necrotic enteritis	Denmark	SAMN05933497	G
C41	2002	Chicken	Necrotic enteritis	Denmark	SAMN05933498	G
C48	2002	Chicken	Necrotic enteritis	Denmark	SAMN05933499	G
C7	2001	Chicken	Healthy	Denmark	SAMN05933487	A
C8	2001	Chicken	Healthy	Denmark	SAMN05933488	A
CBA7123	-	Human (Stool)	Healthy	Korea	SAMD00057672	A
CP15	2009	Chicken	Necrotic enteritis	USA: Delaware	SAMN06252080	A
CP4	2001	Chicken	Necrotic enteritis	Canada	SAMN04017578	G
Del1	2009	Chicken	Necrotic enteritis	USA	SAMN06252079	G
EHE-NE18	2002	Chicken	Necrotic enteritis	Australia:Sealake	SAMN08195748	G
EHE-NE7	2002	Chicken	Necrotic enteritis	Australia:Sealake	SAMN07326146	G
EUR-NE15	2002	Chicken	Necrotic enteritis	Australia:Sealake	SAMN07326147	G
F262	2011	Calf	Bovine Clostridial Abomastis	-	SAMN00199225	A
F4969	1995	Human	Diarrhoea	-	SAMN02436168	F
FC2	1995	Chicken	Necrotic enteritis	USA:East Coast	SAMN07326148	G
FORC_003	2015	Contaminated Food	N/A	Korea	SAMN03140316	A
FORC_025	2016	Human	Food poisioning	Korea	SAMN04209542	A
GNP-1	1996	Chicken	Necrotic enteritis	USA	SAMN07326149	G
ITX1105-12MP	1996	Chicken	Necrotic enteritis	USA	SAMN07326150	G
JFP718	2011	Dog	Haemorrhagic gastroenteritis	Canada	SAMN05323879	F*
JFP727	2011	Foal	Necrotizing enteritis	Canada	SAMN05323880	F*
JFP728	2011	Foal	Necrotizing enteritis	Canada	SAMN05323881	F*
JFP771	2011	Dog	Haemorrhagic gastroenteritis	Canada	SAMN05323882	F*
JFP774	2011	Dog	Haemorrhagic gastroenteritis	Canada	SAMN05323883	F*
JFP795	2012	Dog	Haemorrhagic gastroenteritis	Canada	SAMN05323884	F*
JFP796	2012	Dog	Haemorrhagic gastroenteritis	Canada	SAMN05323885	F*
JFP801	2002	Foal	Necrotizing enteritis	USA	SAMN05323886	F*
JFP804	2010	Foal	Necrotizing enteritis	USA	SAMN05323887	F*
JFP810	2012	Dog	Haemorrhagic gastroenteritis	Canada	SAMN05323888	F*
JFP826	2012	Dog	Haemorrhagic gastroenteritis	USA	SAMN05323889	F*
JFP828	2011	Foal	Necrotizing enteritis	USA	SAMN05323890	F*
JFP829	2010	Foal	Necrotizing enteritis	USA	SAMN05323891	F*
JFP833	2000	Foal	Necrotizing enteritis	USA	SAMN05323892	F*
JFP834	2002	Foal	Necrotizing enteritis	USA	SAMN05323893	F*
JFP836	2008	Dog	Haemorrhagic gastroenteritis	USA	SAMN05323894	F*
JFP914	2009	Dog	Haemorrhagic gastroenteritis	Switzerland	SAMN05323895	F*
JFP916	2009	Dog	Haemorrhagic gastroenteritis	Switzerland	SAMN05323896	F*
JFP921	2007	Dog	Haemorrhagic gastroenteritis	USA	SAMN05323897	F*
JFP922	2006	Dog	Haemorrhagic gastroenteritis	USA	SAMN05323898	F*
JFP923	2006	Dog	Haemorrhagic gastroenteritis	USA	SAMN05323899	F*
JFP941	2013	Dog	Haemorrhagic gastroenteritis	Canada	SAMN05323900	F*
JFP961	2013	Dog	Haemorrhagic gastroenteritis	Canada	SAMN05323901	F*
JFP978	2011	Foal	Necrotizing enteritis	USA	SAMN05323902	F*
JFP980	2006	Foal	Necrotizing enteritis	USA	SAMN05323903	F*
JFP981	2004	Foal	Necrotizing enteritis	USA	SAMN05323904	F*
JFP982	2001	Foal	Necrotizing enteritis	USA	SAMN05323905	F*
JFP983	2004	Foal	Necrotizing enteritis	USA	SAMN05323906	F*
JFP986	2011	Foal	Necrotizing enteritis	USA	SAMN05323907	F*
JFP992	2008	Foal	Necrotizing enteritis	USA	SAMN05323908	F*
JGS1495	2007	Pig	Diarrhoea		SAMN02436294	C
JGS1721	2008	Sheep	Enterotoxaemia		SAMN02436277	D
JGS1987	2007	Calf	Heemorrhagic enteritis		SAMN02436167	E
JJC	2013	Sludge	N/A	Malaysia	SAMN02317206	A
JP55	1999	Foal	Necrotizing enteritis	Canada	SAMN03372134	F*
JP838	2009	Dog	Haemorrhagic gastroenteritis	USA: Washington State	SAMN03377063	F*
K473	2002	Chicken	Necrotic enteritis	Australia: Queensland	SAMN07326151	A
LLY_N11	2016	Chicken	Healthy	USA: MD	SAMN07624709	A
MJR7757A	2016	Human (vagina)	N/A		SAMN03842618	A
NAG-NE1	2002	Chicken	Necrotic enteritis	Australia: Nagambie	SAMN07326152	A
NAG-NE31	2004	Chicken	Necrotic enteritis	Australia: Nagambie	SAMN07326154	G
NCTC13170	2007	N/A	N/A		SAMEA3867463	A
NCTC2837	1929	N/A	N/A	London	SAMEA4040483	A
NCTC8239	1949	Human	Food poisioning		SAMN02436239	A
NobL1	1996	Chicken	Necrotic enteritis	USA	SAMN07326155	C
PBD1	2008	Chicken	Healthy	Australia	SAMN07326156	A
PBS5	2008	Chicken	Healthy	Australia	SAMN07326157	A
PC5	2008	Chicken	Healthy	Australia	SAMN07326158	A
Pennington	1993	Chicken	Necrotic enteritis	USA:Illinois	SAMN07326159	G
QDAF01	2016	Bison Priscus Mummy	N/A	Russia	SAMN08967107	A
SAF-1	2014	Chicken	Healthy	Australia: Geelong	SAMN07326160	A
SM101	1953	Human	Food poisioning		SAMN02604026	F
SOM-NE34	2007	Chicken	Necrotic enteritis	Australia	SAMN07326165	G
SOM-NE35	2007	Chicken	Necrotic enteritis	Australia	SAMN07326166	G
NY82541265	2010	Contaminated Food	N/A	USA:NY	SAMN08225670	F
NY82544348	2010	Contaminated Food	N/A	USA:NY	SAMN08225679	F
NY82581450	2010	Contaminated Food	N/A	USA:NY	SAMN08225667	F
NY82541376	2010	Contaminated Food	N/A	USA:NY	SAMN08225676	F
NY82544264	2010	Contaminated Food	N/A	USA:NY	SAMN08225685	F
NY82544306	2010	Contaminated Food	N/A	USA:NY	SAMN08225682	F
NY82540322	2010	Contaminated Food	N/A	USA:NY	SAMN08225683	F
NY82540082	2010	Contaminated Food	N/A	USA:NY	SAMN08225673	F
NY82541080	2010	Contaminated Food	N/A	USA:NY	SAMN08225688	F
NY82540577	2010	Contaminated Food	N/A	USA:NY	SAMN08225677	G
NY82540943	2010	Contaminated Food	N/A	USA:NY	SAMN08225687	F
NY82540655	2010	Contaminated Food	N/A	USA:NY	SAMN08225675	F
NY82539841	2010	Contaminated Food	N/A	USA:NY	SAMN08225672	F
NY84141151	2016	Human (Stool)	Food poisioning	USA:NY	SAMN08466965	F
NY84159705	2016	Human (Stool)	Food poisioning	USA:NY	SAMN08467238	A
NY84141319	2016	Human (Stool)	Food poisioning	USA:NY	SAMN08466975	F
NY84149594	2012	Human (Stool)	Food poisioning	USA:NY	SAMN08466976	A
NY84140474	2016	Human (Stool)	Food poisioning	USA:NY	SAMN08466974	F
NY84139692	2016	Human (Stool)	Food poisioning	USA:NY	SAMN08467235	A
NY83906550	2012	Human (Blood)	N/A	USA:NY	SAMN08466960	A
NY84136597	2016	Human (Stool)	Food poisioning	USA:NY	SAMN08467237	F
NY83905351	2010	Human (Blood)	N/A	USA:NY	SAMN08466962	A
NY83890009	2010	Human (Stool)	Food poisioning	USA:NY	SAMN08466888	F
NY84139156	2016	Human (Stool)	Food poisioning	USA:NY	SAMN08467239	F
NY83909308	2012	Human (Blood)	N/A	USA:NY	SAMN08466980	A
NY83901777	2010	Human (Stool)	Food poisioning	USA:NY	SAMN08466957	A
NY83906307	2011	Human (Stool)	Food poisioning	USA:NY	SAMN08568260	F
NY83906252	2011	Human (Stool)	Food poisioning	USA:NY	SAMN08466889	F
NY84139376	2016	Human (Stool)	Food poisioning	USA:NY	SAMN08467234	F
NY83909731	2013	Human (Stool)	Food poisioning	USA:NY	SAMN08466982	A
NY83909409	2012	Human (Blood)	N/A	USA:NY	SAMN08568257	A
NY83906647	2012	Human (Blood)	N/A	USA:NY	SAMN08466981	G
NY83905721	2011	Human (Thigh)	N/A	USA:NY	SAMN08466987	A
NY83905249	2010	Human (Blood)	N/A	USA:NY	SAMN08466959	A
NY84135159	2014	Humans (Abcess)	N/A	USA:NY	SAMN08466887	A
NY83899388	2010	Human (Stool)	N/A	USA:NY	SAMN08466954	F
NY83906381	2012	Human (Blood)	N/A	USA:NY	SAMN08466955	A
NY83905795	2011	Human (Blood)	N/A	USA:NY	SAMN08466979	A
NY83906509	2012	Human (Blood)	N/A	USA:NY	SAMN08466953	A
NY83909666	2012	Human (Blood)	N/A	USA:NY	SAMN08568258	A
NY83906155	2011	Human (Stool)	N/A	USA:NY	SAMN08466892	F
NY83906076	2011	Human (Blood)	N/A	USA:NY	SAMN08466977	A
NY83906602	2012	Human (Blood)	N/A	USA:NY	SAMN08466958	A
NY83905468	2011	Human (Abdonimal fluid)	N/A	USA:NY	SAMN08466988	A
NY83909353	2012	Human (Pelvis)	N/A	USA:NY	SAMN08568251	A
NY83889968	2010	Human (Stool)	Food poisioning	USA:NY	SAMN08568262	F
NY84134821	2013	Human (Stool)	Food poisioning	USA:NY	SAMN08466879	A
NY84139278	2016	Human (Stool)	Food poisioning	USA:NY	SAMN08466963	G
NY84135059	2013	Human (Stool)	Food poisioning	USA:NY	SAMN08466886	F
Strain_11	2005	Chicken	Healthy	Belgium	SAMN07326161	A
Strain_13	1939	Human	Gas Gangrene		SAMD00061119	A
Strain_37	2005	Chicken	Necrotic enteritis	Belgium	SAMN07326162	G
Strain_48	2005	Chicken	Necrotic enteritis	Belgium	SAMN07326163	A
Strain_67	2005	Chicken	Necrotic enteritis	Belgium	SAMN07326164	G
SYD-NE41	2005	Chicken	Necrotic enteritis	Australia: Sydney	SAMN07326169	G
T1	1998	Turkey	Necrotic enteritis	Finland	SAMN05928332	A
T11	2006	Turkey	Necrotic enteritis	Finland	SAMN05929278	G
T14	2006	Turkey	Necrotic enteritis	Finland	SAMN05929279	A
T16	2008	Turkey	Necrotic enteritis	Finland	SAMN05929280	A
T18	2009	Turkey	Healthy	Finland	SAMN05929281	A
T22	2009	Turkey	Healthy	Finland	SAMN05929282	A
T3381	2002	Chicken	Necrotic enteritis	Australia: Queensland	SAMN07326173	A
T34	2009	Turkey	Healthy	Finland	SAMN05933483	A
T43	2009	Turkey	Healthy	Finland	SAMN05933484	A
T46	2010	Turkey	Necrotic enteritis	Finland	SAMN05933485	A
T5	2005	Turkey	Necrotic enteritis	Finland	SAMN05929588	A
T53	2010	Turkey	Necrotic enteritis	Finland	SAMN05929586	G
T6	2005	Turkey	Necrotic enteritis	Finland	SAMN05929277	A
T84	2011	Turkey	Necrotic enteritis	Finland	SAMN05929587	A
TAM-NE38	2011	Chicken	Necrotic enteritis	Australia: Tamworth	SAMN07326167	G
TAM-NE40	2012	Chicken	Necrotic enteritis	Australia: Tamworth	SAMN07326168	G
TAM-NE42	2012	Chicken	Necrotic enteritis	Australia: Tamworth	SAMN07326170	A
TAM-NE43	2012	Chicken	Necrotic enteritis	Australia: Tamworth	SAMN07326171	A
TAM-NE46	2013	Chicken	Necrotic enteritis	Australia: Tamworth	SAMN07326172	G
UDE_95-6812	1995	Chicken	Necrotic enteritis	USA: Delaware	SAMN07326174	G
W1319	2002	Chicken	Necrotic enteritis	Australia: Queensland	SAMN07326175	A
WAL-14572	-	Human	Healthy		SAMN02463856	A
Warren	1993	Chicken	Necrotic enteritis	USA:Illinois	SAMN07326177	G
WER-NE36	2010	Chicken	Necrotic enteritis	Australia: Werribee	SAMN07326176	G
16SBCL107	2013	Poultry meat	N/A	France: Paris	SAMN09721422	A
16SBCL113	2014	Mixed pork meat	N/A	France: Seine-et-Marne	SAMN09721423	F
16SBCL627	2015	Pork	N/A	France: Seine-et-Marne	SAMN09721420	F
15SBCL1664	2015	Poultry meat dishes	N/A	France: Val de Marne	SAMN09721421	F
16SBCL624	2015	Pork	N/A	France: Seine-et-Marne	SAMN09721419	F
16SBCL615	2015	Beef, mixed	N/A	France: Seine-et-Marne	SAMN09721416	F
16SBCL1431	2016	Poultry, mixed dishes	N/A	France: Seine-et-Marne	SAMN09721418	F
16SBCL529	2016	Poultry, curcuma	N/A	France: Paris	SAMN09721424	F
16SBCL940	2015	Poultry meat dishes	N/A	France: Essonne	SAMN09721425	F
16SBCL110	2014	N/A	N/A	France: Paris	SAMN09721417	F
16SBCL648	2016	N/A	N/A	France: Paris	SAMN09721463	A
16SBCL595	2015	Poultry, minced chicken	N/A	France: Seine-et-Marne	SAMN09721462	A
16SBCL596A	2015	Poultry, minced chicken	N/A	France: Seine-et-Marne	SAMN09721461	A
16SBCL1083	2016	Poultry, turkey mixed dishes	N/A	France: Val de Marne	SAMN09721460	A
16SBCL525	2016	vegetables	N/A	France: Hauts de Seine	SAMN09721458	A
16SBCL1141	2015	N/A	N/A	France: Seine St Denis	SAMN09721459	A
16SBCL620	2015	Vegetables, Hanout	N/A	France: Paris	SAMN09721456	F
16SBCL537	2015	vegetables	N/A	France: Hauts de Seine	SAMN09721457	A
16SBCL570	2015	Spicies, vegatables	N/A	France: Paris	SAMN09721465	A
16SBCL1590	2016	Vegetable, spicies	N/A	France: Paris	SAMN09721464	A
16SBCL599	2015	Poultry, mixed	N/A	France: Seine-et-Marne	SAMN09721441	F
16SBCL585	2017	Poultry, turkey meat	N/A	France: Seine-et-Marne	SAMN09721440	F
16SBCL591	2015	Poultry, minced chicken	N/A	France: Seine-et-Marne	SAMN09721443	F
17SBCL19	2016	N/A	N/A	France: Essonne	SAMN09721437	F
16SBCL582	2015	Poultry, mixed turkey	N/A	France: Seine-et-Marne	SAMN09721442	A
16SBCL109	2014	N/A	N/A	France: Paris	SAMN09721436	F
16SBCL592A	2015	Poultry, minced chicken	N/A	France: Seine-et-Marne	SAMN09721439	F
16SBCL1584	2016	Bovine, veal	N/A	France: Paris	SAMN09721438	F
16SBCL111	2014	N/A	N/A	France: Paris	SAMN09721445	A
16SBCL1589	2016	Vegetable, spicies	N/A	France: Paris	SAMN09721466	A
16SBCL1142	2015	N/A	N/A	France: Seine St Denis	SAMN09721467	A
16SBCL1344	2016	Poultry, turkey meat	N/A	France: Seine St Denis	SAMN09721468	A
17SBCL67	2017	N/A	N/A	France: Paris	SAMN09721469	A
16SBCL1126	2016	Poultry, minced turkey	N/A	France: Paris	SAMN09721434	F
17SBCL79	2018	Bovine, veal	N/A	France: Hauts de Seine	SAMN09721472	F
16SBCL608	2015	Vegetables, white bean	N/A	France: Val de Marne	SAMN09721435	F
17SBCL85	2018	Bovine, veal	N/A	France: Hauts de Seine	SAMN09721473	F
16SBCL563	2015	Pork meat dishes	N/A	France: Seine St Denis	SAMN09721430	F
16SBCL577	2015	Minced Pork	N/A	France: Val de Marne	SAMN09721431	F
16SBCL605	2015	Vegetables, white bean	N/A	France: Val de Marne	SAMN09721432	A
16SBCL609	2015	Vegetables, white bean	N/A	France: Val de Marne	SAMN09721433	A
16SBCL945	2015	Poultry meat dishes	N/A	France: Essonne	SAMN09721426	F
16SBCL106	2013	Vegetables sauce	N/A	France: Seine St Denis	SAMN09721427	A
16SBCL584	2015	Poultry, mixed turkey	N/A	France: Seine-et-Marne	SAMN09721428	F
16SBCL565	2015	Pork meat dishes	N/A	France: Seine St Denis	SAMN09721429	F
16SBCL538	2015	vegetables	N/A	France: Hauts de Seine	SAMN09721452	A
16SBCL1592	2016	Vegetable, spicies	N/A	France: Paris	SAMN09721453	A
16SBCL1078	2016	Poultry, turkey mixed dishes	N/A	France: Val de Marne	SAMN09721450	A
16SBCL1081	2016	Poultry, turkey mixed dishes	N/A	France: Val de Marne	SAMN09721451	A
16SBCL572	2015	Salades, vegetables	N/A	France: Essonne	SAMN09721448	A
16SBCL578	2015	Minced Pork	N/A	France: Val de Marne	SAMN09721449	A
16SBCL571	2015	Spicies, vegatables	N/A	France: Paris	SAMN09721446	A
16SBCL816	2015	N/A	N/A	France: Paris	SAMN09721447	A
16SBCL629	2015	Beef, meat	N/A	France: Paris	SAMN09721455	A
17SBCL335	2017	Vegetables, white bean	N/A	France: Seine St Denis	SAMN09721454	A
16SBCL600	2015	Poultry, sausage	N/A	France: Seine St Denis	SAMN09721470	A
16SBCL610	2015	N/A	N/A	France: Paris	SAMN09721471	A
16SBCL621	2015	Vegetables, Hanout	N/A	France: Paris	SAMN09721444	A
